# Supplementary material for: Performance of Primary Care Physicians in the Management of Glycemia, Lipids, and Blood Pressure among People with Type 2 Diabetes: A Cross-Sectional Study
Source: J Clin Med. 2024 Mar 7;13(6):1544. doi: 10.3390/jcm13061544 (PMC10970782; doi:10.3390/jcm13061544)
Supplement: Supplementary file 1 [file jcm-13-01544-s001.zip]

Archive with 1 entries (1 files):
- jcm-2861079-supplementary.pdf
